# Supplementary material for: Seasonality of Serum Allergen-Specific IgE Levels in Scandinavian Dogs Suspected of Allergy
Source: Vet Sci. 2026 May 28;13(6):522. doi: 10.3390/vetsci13060522 (PMC13307785; doi:10.3390/vetsci13060522)
Supplement: Supplementary file 1 [file vetsci-13-00522-s001.zip]

Archive with 9 entries (8 files):
- Sup files/
- Sup files/TableS2_IgElevels_ANOVA_Tukey.xlsx
- __MACOSX/Sup files/._TableS2_IgElevels_ANOVA_Tukey.xlsx
- Sup files/TableS3_seropositivity.xlsx
- __MACOSX/Sup files/._TableS3_seropositivity.xlsx
- Sup files/TableS1_sIgE_levels.xlsx
- __MACOSX/Sup files/._TableS1_sIgE_levels.xlsx
- Sup files/TableS4_Seropositivity_Chi2xlsx.xlsx
- __MACOSX/Sup files/._TableS4_Seropositivity_Chi2xlsx.xlsx
