# Supplementary material for: Seasonality of Serum Allergen-Specific IgE Levels in Scandinavian Dogs Suspected of Allergy
Source: Vet Sci. 2026 May 28;13(6):522. doi: 10.3390/vetsci13060522 (PMC13307785; doi:10.3390/vetsci13060522)
Supplement: Supplementary file 1 [file vetsci-13-00522-s001.zip › Sup files/TableS2_IgElevels_ANOVA_Tukey.xlsx]

## Sheet: Sheet1
Table S2: Statistical comparison of specific IgE serum levels between seasons: ANOVAs and post-hoc Tukey tests
Allergens	ANOVA	P value	Significance		Allergens	Differences	Lower	Upper	P value	Significance	Comparisons		Allergens	Differences	Lower	Upper	P value	Significance	Comparisons
Tree Pollens					Tree Pollens								Categories
Aln g 1	6.86848	0.000129593	***		Aln g 1	-2.21295	-4.18917	-0.236722	0.0209647	*	Summer-Spring		Trees	-0.901404	-3.57342	1.77061	0.821928	ns	Summer-Spring
Bet v 1	1.36803	0.250572	ns			-3.16138	-5.01984	-1.30292	7.42248e-05	***	Autumn-Spring		Trees	-1.77012	-4.28291	0.742667	0.268472	ns	Autumn-Spring
Fag s 1	39.9892	< 0,0001	***			-2.88587	-4.82423	-0.947521	0.000759759	***	Winter-Spring		Trees	-2.30426	-4.92507	0.316545	0.1078	ns	Winter-Spring
Pla a 2	654.493	< 0,0001	***			-0.948433	-2.25215	0.355281	0.241347	ns	Autumn-Summer		Trees	-0.868716	-2.63144	0.894008	0.584384	ns	Autumn-Summer
Grass Pollens						-0.672927	-2.0882	0.742347	0.612896	ns	Winter-Summer		Trees	-1.40286	-3.31642	0.510706	0.234999	ns	Winter-Summer
Dac g	225.791	< 0,0001	***			0.275506	-0.970053	1.52107	0.941461	ns	Winter-Autumn		Trees	-0.53414	-2.21823	1.14995	0.847376	ns	Winter-Autumn
Phl p 1	1.92308	0.12354	ns		Bet v 1	-0.621998	-8.60285	7.35885	0.997157	ns	Summer-Spring		Grasses	0.748682	-0.39484	1.8922	0.332995	ns	Summer-Spring
Sec c_pollen	65.4446	< 0,0001	***		Bet v 1	0.185481	-7.31979	7.69075	0.999908	ns	Autumn-Spring		Grasses	0.384286	-0.691093	1.45967	0.795053	ns	Autumn-Spring
Weed Pollens					Bet v 1	-3.62123	-11.4491	4.20667	0.63394	ns	Winter-Spring		Grasses	2.01131	0.889706	3.13292	< 0,0001	***	Winter-Spring
Amb a	2.35686	0.069814	ns		Bet v 1	0.807479	-4.45748	6.07244	0.979243	ns	Autumn-Summer		Grasses	-0.364396	-1.11878	0.389984	0.600478	ns	Autumn-Summer
Par j 2	0.126814	0.944247	ns		Bet v 1	-2.99924	-8.71472	2.71625	0.531927	ns	Winter-Summer		Grasses	1.26263	0.443698	2.08156	0.000437217	***	Winter-Summer
Rum a_Rum c	3.88758	0.00868216	**		Bet v 1	-3.80671	-8.83682	1.22339	0.209493	ns	Winter-Autumn		Grasses	1.62703	0.906297	2.34776	< 0,0001	***	Winter-Autumn
Sal k	100.108	< 0,0001	***		Fag s 1	-0.8092	-2.71197	1.09357	0.693903	ns	Summer-Spring		Weeds	0.70354	-1.36513	2.77221	0.818337	ns	Summer-Spring
House Dust Mites					Fag s 1	-4.68757	-6.47696	-2.89819	< 0,0001	***	Autumn-Spring		Weeds	0.0454943	-1.89991	1.9909	0.999922	ns	Autumn-Spring
Der f	4.78922	0.00246715	**		Fag s 1	-5.30743	-7.17373	-3.44113	< 0,0001	***	Winter-Spring		Weeds	0.621281	-1.40775	2.65031	0.860448	ns	Winter-Spring
Der p	1.64198	0.177447	ns		Fag s 1	-3.87837	-5.13363	-2.62312	< 0,0001	***	Autumn-Summer		Weeds	-0.658045	-2.02275	0.706658	0.601875	ns	Autumn-Summer
Der f 1	2.36173	0.0693634	ns		Fag s 1	-4.49823	-5.8609	-3.13557	< 0,0001	***	Winter-Summer		Weeds	-0.0822589	-1.56374	1.39922	0.998964	ns	Winter-Summer
Der f 2	0.660454	0.576325	ns		Fag s 1	-0.619859	-1.81912	0.579402	0.544851	ns	Winter-Autumn		Weeds	0.575787	-0.728041	1.87961	0.667912	ns	Winter-Autumn
Storage Mites					Pla a 2	0.0385283	-0.197308	0.274365	0.975106	ns	Summer-Spring		HDM	4.06603	-3.50495	11.637	0.511868	ns	Summer-Spring
Aca s	1.12223	0.338575	ns		Pla a 2	0.582992	0.361208	0.804775	< 0,0001	***	Autumn-Spring		House_Dust_Mites	0.285228	-6.83461	7.40506	0.99961	ns	Autumn-Spring
Tyr p	48.3688	< 0,0001	***		Pla a 2	2.5975	2.36618	2.82882	< 0,0001	***	Winter-Spring		House_Dust_Mites	-3.1394	-10.5653	4.2865	0.697855	ns	Winter-Spring
Tyr p 2	4.08752	0.00657773	**		Pla a 2	0.544463	0.388882	0.700044	< 0,0001	***	Autumn-Summer		House_Dust_Mites	-3.7808	-8.77538	1.21377	0.20929	ns	Autumn-Summer
					Pla a 2	2.55897	2.39008	2.72787	< 0,0001	***	Winter-Summer		House_Dust_Mites	-7.20543	-12.6274	-1.78347	0.00359093	**	Winter-Summer
Categories					Pla a 2	2.01451	1.86587	2.16315	< 0,0001	***	Winter-Autumn		House_Dust_Mites	-3.42463	-8.19641	1.34715	0.252665	ns	Winter-Autumn
Trees	2.32551	0.0727839	ns		Grass Pollens								SM	1.07207	-1.07562	3.21976	0.57394	ns	Summer-Spring
Grasses	13.5678	< 0,0001	***		Dac g	0.367181	-0.0222764	0.756637	0.0729366	ns	Summer-Spring		Storage_Mites	0.747826	-1.27189	2.76754	0.776902	ns	Autumn-Spring
Weeds	0.778338	0.505905	ns		Dac g	1.45003	1.08378	1.81627	< 0,0001	***	Autumn-Spring		Storage_Mites	1.24351	-0.863026	3.35004	0.427265	ns	Winter-Spring
HDM	3.89165	0.00863334	**		Dac g	2.86213	2.48014	3.24412	< 0,0001	***	Winter-Spring		Storage_Mites	-0.324242	-1.74107	1.09259	0.935703	ns	Autumn-Summer
SM	0.890709	0.445061	ns		Dac g	1.08284	0.82592	1.33977	< 0,0001	***	Autumn-Summer		Storage_Mites	0.17144	-1.36663	1.70951	0.991812	ns	Winter-Summer
					Dac g	2.49495	2.21604	2.77386	< 0,0001	***	Winter-Summer		Storage_Mites	0.495682	-0.857948	1.84931	0.782695	ns	Winter-Autumn
Abbreviations: HDM: house dust mites; SM: storage mites					Dac g	1.4121	1.16664	1.65757	< 0,0001	***	Winter-Autumn
Significance levels: ns: not significant; *: P < 0,05; **: P < 0,01; ***: P: < 0,001					Phl p 1	1.31358	-1.85456	4.48172	0.710578	ns	Summer-Spring
					Phl p 1	-0.45441	-3.43376	2.52494	0.979573	ns	Autumn-Spring		Interpretation of Tukey tests: example for Aln g 1: There are significant differences in IgE levels between the Summer and Spring, Autumn and Spring, and Winter and Spring. The first column (Differences) highlights the direction of the difference: a positive number signifies that the level of sIgE is higher in the first season than the second in that row, and the reverse is true for negative diff…
					Phl p 1	0.879545	-2.22788	3.98697	0.886157	ns	Winter-Spring
					Phl p 1	-1.76799	-3.85801	0.322029	0.13065	ns	Autumn-Summer
					Phl p 1	-0.434037	-2.7029	1.83483	0.960982	ns	Winter-Summer
					Phl p 1	1.33395	-0.662835	3.33074	0.314923	ns	Winter-Autumn
					Sec c_pollen	0.565284	-0.0970393	1.22761	0.12516	ns	Summer-Spring
					Sec c_pollen	0.157242	-0.465613	0.780098	0.916008	ns	Autumn-Spring
					Sec c_pollen	2.29226	1.64263	2.9419	< 0,0001	***	Winter-Spring
					Sec c_pollen	-0.408041	-0.844975	0.0288929	0.0771925	ns	Autumn-Summer
					Sec c_pollen	1.72698	1.25266	2.2013	< 0,0001	***	Winter-Summer
					Sec c_pollen	2.13502	1.71758	2.55247	< 0,0001	***	Winter-Autumn
					Weed Pollens
					Amb a	-0.230681	-0.833348	0.371985	0.758787	ns	Summer-Spring
					Amb a	-0.511161	-1.07792	0.0555926	0.0941022	ns	Autumn-Spring
					Amb a	-0.403533	-0.99465	0.187585	0.295758	ns	Winter-Spring
					Amb a	-0.28048	-0.678059	0.117099	0.267226	ns	Autumn-Summer
					Amb a	-0.172851	-0.604451	0.258748	0.732299	ns	Winter-Summer
					Amb a	0.107629	-0.272215	0.487473	0.885836	ns	Winter-Autumn
					Par j 2	1.88858	-6.02831	9.80546	0.927965	ns	Summer-Spring
					Par j 2	1.2438	-6.20133	8.68892	0.973458	ns	Autumn-Spring
					Par j 2	1.31267	-6.4525	9.07784	0.972546	ns	Winter-Spring
					Par j 2	-0.64478	-5.86755	4.57799	0.988951	ns	Autumn-Summer
					Par j 2	-0.575905	-6.24559	5.09378	0.993771	ns	Winter-Summer
					Par j 2	0.0688752	-4.92092	5.05867	0.999984	ns	Winter-Autumn
					Rum a_Rum c	1.57202	-0.486658	3.63071	0.202504	ns	Summer-Spring
					Rum a_Rum c	1.1659	-0.770103	3.10191	0.409051	ns	Autumn-Spring
					Rum a_Rum c	2.43246	0.413232	4.45169	0.010635	*	Winter-Spring
					Rum a_Rum c	-0.406122	-1.76423	0.951989	0.868678	ns	Autumn-Summer
					Rum a_Rum c	0.860437	-0.613888	2.33476	0.437636	ns	Winter-Summer
					Rum a_Rum c	1.26656	-0.0309704	2.56409	0.0587072	ns	Winter-Autumn
					Sal k	-0.415761	-0.776278	-0.0552446	0.0161425	*	Summer-Spring
					Sal k	-1.71656	-2.05559	-1.37753	< 0,0001	***	Autumn-Spring
					Sal k	-0.856477	-1.21008	-0.50287	< 0,0001	***	Winter-Spring
					Sal k	-1.3008	-1.53863	-1.06297	< 0,0001	***	Autumn-Summer
					Sal k	-0.440716	-0.6989	-0.182532	6.92741e-05	***	Winter-Summer
					Sal k	0.860083	0.63286	1.08731	< 0,0001	***	Winter-Autumn
					House Dust Mites
					Der f	13.1525	-7.33422	33.6392	0.350724	ns	Summer-Spring
					Der f	4.74667	-14.5192	24.0126	0.92136	ns	Autumn-Spring
					Der f	-7.98018	-28.0743	12.1139	0.737373	ns	Winter-Spring
					Der f	-8.40582	-21.9209	5.10925	0.379597	ns	Autumn-Summer
					Der f	-21.1327	-35.8042	-6.46111	0.00123879	**	Winter-Summer
					Der f	-12.7269	-25.6391	0.185342	0.055096	ns	Winter-Autumn
					Der p	0.71734	-0.869869	2.30455	0.651249	ns	Summer-Spring
					Der p	0.872276	-0.620352	2.3649	0.43643	ns	Autumn-Spring
					Der p	1.29196	-0.26483	2.84875	0.142884	ns	Winter-Spring
					Der p	0.154936	-0.892145	1.20202	0.981284	ns	Autumn-Summer
					Der p	0.574622	-0.562058	1.7113	0.563484	ns	Winter-Summer
					Der p	0.419686	-0.580687	1.42006	0.702926	ns	Winter-Autumn
					Der f 1	5.87151	-2.83649	14.5795	0.306686	ns	Summer-Spring
					Der f 1	0.15701	-8.03208	8.3461	0.999957	ns	Autumn-Spring
					Der f 1	1.7534	-6.78772	10.2945	0.952426	ns	Winter-Spring
					Der f 1	-5.7145	-11.4592	0.0301601	0.051816	ns	Autumn-Summer
					Der f 1	-4.11811	-10.3543	2.11812	0.325289	ns	Winter-Summer
					Der f 1	1.59639	-3.89202	7.0848	0.877765	ns	Winter-Autumn
					Der f 2	-3.47721	-18.9534	11.999	0.938875	ns	Summer-Spring
					Der f 2	-4.63505	-19.1891	9.91896	0.845785	ns	Autumn-Spring
					Der f 2	-7.62278	-22.8024	7.55686	0.569004	ns	Winter-Spring
					Der f 2	-1.15783	-11.3675	9.05183	0.991386	ns	Autumn-Summer
					Der f 2	-4.14557	-15.2289	6.93774	0.771489	ns	Winter-Summer
					Der f 2	-2.98774	-12.742	6.7665	0.860325	ns	Winter-Autumn
					Storage Mites
					Aca s	0.44743	-1.65551	2.55037	0.947437	ns	Summer-Spring
					Aca s	0.304589	-1.67303	2.28221	0.978988	ns	Autumn-Spring
					Aca s	-0.505047	-2.56768	1.55759	0.922669	ns	Winter-Spring
					Aca s	-0.142841	-1.53015	1.24446	0.993517	ns	Autumn-Summer
					Aca s	-0.952477	-2.45849	0.553541	0.364351	ns	Winter-Summer
					Aca s	-0.809636	-2.13506	0.515785	0.396054	ns	Winter-Autumn
					Tyr p	0.759714	-1.19407	2.7135	0.74981	ns	Summer-Spring
					Tyr p	4.17084	2.33348	6.0082	< 0,0001	***	Autumn-Spring
					Tyr p	6.46897	4.55262	8.38531	< 0,0001	***	Winter-Spring
					Tyr p	3.41113	2.12222	4.70004	< 0,0001	***	Autumn-Summer
					Tyr p	5.70925	4.31005	7.10846	< 0,0001	***	Winter-Summer
					Tyr p	2.29813	1.06671	3.52954	< 0,0001	***	Winter-Autumn
					Tyr p 2	2.00906	-3.18738	7.20549	0.753103	ns	Summer-Spring
					Tyr p 2	-2.23195	-7.11873	2.65482	0.643495	ns	Autumn-Spring
					Tyr p 2	-2.2334	-7.33025	2.86345	0.67339	ns	Winter-Spring
					Tyr p 2	-4.24101	-7.6691	-0.812928	0.00809109	**	Autumn-Summer
					Tyr p 2	-4.24246	-7.96388	-0.52103	0.0179177	*	Winter-Summer
					Tyr p 2	-0.00144553	-3.27661	3.27372	1	ns	Winter-Autumn
