# Supplementary material for: Seasonality of Serum Allergen-Specific IgE Levels in Scandinavian Dogs Suspected of Allergy
Source: Vet Sci. 2026 May 28;13(6):522. doi: 10.3390/vetsci13060522 (PMC13307785; doi:10.3390/vetsci13060522)
Supplement: Supplementary file 1 [file vetsci-13-00522-s001.zip › Sup files/TableS3_seropositivity.xlsx]

## Sheet: Sheet1
Table S3: seasonal variation of seropositivity rates per individual allergen and allergen category
Allergen	Season	Positivity Rate (%)		Category	Season	Positivity Rate (%)
Tree Pollens				Tree Pollens	Spring	23.9374
Aln g 1	Spring	2.23714		Trees	Summer	20.3231
	Summer	2.29592		Trees	Autumn	6.16675
	Autumn	1.87469		Trees	Winter	1.97947
	Winter	0.58651		Grass Pollens	Spring	1.34228
Bet v 1	Spring	2.01342		Grasses	Summer	2.55102
Bet v 1	Summer	2.38095		Grasses	Autumn	1.48002
Bet v 1	Autumn	1.62802		Grasses	Winter	1.09971
Bet v 1	Winter	0.953079		Weed Pollens	Spring	23.2662
Fag s 1	Spring	21.7		Weeds	Summer	22.534
Fag s 1	Summer	17.602		Weeds	Autumn	11.2975
Fag s 1	Autumn	3.35471		Weeds	Winter	12.2434
Fag s 1	Winter	0.146628		House Dust Mites	Spring	42.0582
Pla a 2	Spring	0.223714		House_Dust_Mites	Summer	47.1088
Pla a 2	Summer	0.340136		House_Dust_Mites	Autumn	70.6463
Pla a 2	Autumn	0.24667		House_Dust_Mites	Winter	63.563
Pla a 2	Winter	0.51		Storage Mites	Spring	31.9911
Grass Pollens				Storage_Mites	Summer	34.5238
Dac g	Spring	0.671141		Storage_Mites	Autumn	20.9176
Dac g	Summer	0.595238		Storage_Mites	Winter	23.1672
Dac g	Autumn	0.296004
Dac g	Winter	0.22
Phl p 1	Spring	0.671141
Phl p 1	Summer	1.78571
Phl p 1	Autumn	0.98668
Phl p 1	Winter	0.58651
Sec c_pollen	Spring	0.447427
Sec c_pollen	Summer	1.10544
Sec c_pollen	Autumn	0.444006
Sec c_pollen	Winter	0.513196
Weed Pollens
Amb a	Spring	13.6465
Amb a	Summer	14.0306
Amb a	Autumn	3.40405
Amb a	Winter	4.10557
Par j 2	Spring	8.05369
Par j 2	Summer	7.65306
Par j 2	Autumn	7.79477
Par j 2	Winter	7.9912
Rum a_Rum c	Spring	0.447427
Rum a_Rum c	Summer	0.680272
Rum a_Rum c	Autumn	0.49334
Rum a_Rum c	Winter	0.513196
Sal k	Spring	4.02685
Sal k	Summer	5.35714
Sal k	Autumn	0.542674
Sal k	Winter	0.659824
House Dust Mites
Der f	Spring	40.2685
Der f	Summer	44.2177
Der f	Autumn	69.9063
Der f	Winter	63.0499
Der p	Spring	4.02685
Der p	Summer	5.52721
Der p	Autumn	5.03207
Der p	Winter	1.90616
Der f 1	Spring	2.46085
Der f 1	Summer	7.22789
Der f 1	Autumn	2.41737
Der f 1	Winter	1.68622
Der f 2	Spring	4.02685
Der f 2	Summer	2.80612
Der f 2	Autumn	4.34139
Der f 2	Winter	2.6393
Storage Mites
Aca s	Spring	11.6331
Aca s	Summer	13.6905
Aca s	Autumn	11.7908
Aca s	Winter	7.40469
Tyr p	Spring	7.60626
Tyr p	Summer	10.034
Tyr p	Autumn	14.1095
Tyr p	Winter	18.3284
Tyr p 2	Spring	24.1611
Tyr p 2	Summer	25.5952
Tyr p 2	Autumn	7.00543
Tyr p 2	Winter	5.13196
