# Supplementary material for: Seasonality of Serum Allergen-Specific IgE Levels in Scandinavian Dogs Suspected of Allergy
Source: Vet Sci. 2026 May 28;13(6):522. doi: 10.3390/vetsci13060522 (PMC13307785; doi:10.3390/vetsci13060522)
Supplement: Supplementary file 1 [file vetsci-13-00522-s001.zip › Sup files/TableS1_sIgE_levels.xlsx]

## Sheet: Sheet1
Table S1: seasonal variation of specific IgE serum levels per individual allergen and allergen category
Allergen	Season	Mean IgE (ng/mL)	SD IgE (ng/mL)		Category	Season	Mean IgE (ng/mL)	SD IgE (ng/mL)
Tree Pollens					Tree Pollens	Spring	24.4509	48.2244
Aln g 1	Spring	23.7753	41.9366		Trees	Summer	23.5495	32.0741
	Summer	21.5624	6.26005		Trees	Autumn	22.6808	32.3787
	Autumn	20.6139	7.85402		Trees	Winter	22.1467	4.008
	Winter	20.8894	1.7505		Grass Pollens	Spring	20.7369	3.85959
Bet v 1	Spring	24.6984	80.9065		Grasses	Summer	21.4856	21.1867
Bet v 1	Summer	24.0764	60.9473		Grasses	Autumn	21.1212	5.49379
Bet v 1	Autumn	24.8838	64.0036		Grasses	Winter	22.7482	14.3146
Bet v 1	Winter	21.0771	6.96145		Weed Pollens	Spring	24.4463	22.1512
Fag s 1	Spring	28.1373	31.3964		Weeds	Summer	25.1499	36.7785
Fag s 1	Summer	27.3281	18.3328		Weeds	Autumn	24.4918	30.026
Fag s 1	Autumn	23.4498	4.92429		Weeds	Winter	25.0676	19.9488
Fag s 1	Winter	22.8299	2.0779		House Dust Mites	Spring	39.8889	98.3064
Pla a 2	Spring	21.1927	1.71941		House_Dust_Mites	Summer	43.9549	116.831
Pla a 2	Summer	21.2312	1.96913		House_Dust_Mites	Autumn	40.1741	91.0679
Pla a 2	Autumn	21.7757	1.45913		House_Dust_Mites	Winter	36.7495	87.6369
Pla a 2	Winter	23.7902	1.59728		Storage Mites	Spring	24.9903	23.8393
Grass Pollens					Storage_Mites	Summer	26.0623	32.0484
Dac g	Spring	19.3551	2.43115		Storage_Mites	Autumn	25.7381	19.6264
Dac g	Summer	19.7222	4.02506		Storage_Mites	Winter	26.2338	22.1002
Dac g	Autumn	20.8051	2.49279
Dac g	Winter	22.2172	1.4848
Phl p 1	Spring	22.3309	5.3254
Phl p 1	Summer	23.6445	35.5119
Phl p 1	Autumn	21.8765	8.38466
Phl p 1	Winter	23.2105	24.6657
Sec c_pollen	Spring	20.5248	2.44547
Sec c_pollen	Summer	21.0901	7.88434
Sec c_pollen	Autumn	20.6821	3.63248
Sec c_pollen	Winter	22.8171	1.97935
Weed Pollens
Amb a	Spring	25.9299	2.3463
Amb a	Summer	25.6993	2.98143
Amb a	Autumn	25.4188	5.30743
Amb a	Winter	25.5264	3.76003
Par j 2	Spring	27.4242	43.796
Par j 2	Summer	29.3127	67.1375
Par j 2	Autumn	28.668	59.4274
Par j 2	Winter	28.7368	39.186
Rum a_Rum c	Spring	19.6536	2.04914
Rum a_Rum c	Summer	21.2256	29.2295
Rum a_Rum c	Autumn	20.8195	2.66772
Rum a_Rum c	Winter	22.086	3.9387
Sal k	Spring	24.7776	1.99458
Sal k	Summer	24.3618	3.114
Sal k	Autumn	23.061	2.61435
Sal k	Winter	23.9211	1.89959
House Dust Mites
Der f	Spring	73.7879	138.124
Der f	Summer	86.9404	168.113
Der f	Autumn	78.5345	139.334
Der f	Winter	65.8077	127.254
Der p	Spring	22.4749	13.2173
Der p	Summer	23.1923	13.9859
Der p	Autumn	23.3472	8.98324
Der p	Winter	23.7669	10.4108
Der f 1	Spring	25.3684	39.2479
Der f 1	Summer	31.2399	85.4093
Der f 1	Autumn	25.5254	39.5853
Der f 1	Winter	27.1218	67.4344
Der f 2	Spring	37.9242	127.504
Der f 2	Summer	34.447	127.859
Der f 2	Autumn	33.2892	100.53
Der f 2	Winter	30.3014	93.4903
Storage Mites
Aca s	Spring	24.8976	22.0888
Aca s	Summer	25.345	20.2168
Aca s	Autumn	25.2022	13.0135
Aca s	Winter	24.3925	5.78435
Tyr p	Spring	21.4098	11.9424
Tyr p	Summer	22.1696	11.8315
Tyr p	Autumn	25.5807	13.4169
Tyr p	Winter	27.8788	15.9122
Tyr p 2	Spring	28.6634	32.4125
Tyr p 2	Summer	30.6725	49.9739
Tyr p 2	Autumn	26.4314	28.3867
Tyr p 2	Winter	26.43	34.2517
