# Supplementary material for: Seasonality of Serum Allergen-Specific IgE Levels in Scandinavian Dogs Suspected of Allergy
Source: Vet Sci. 2026 May 28;13(6):522. doi: 10.3390/vetsci13060522 (PMC13307785; doi:10.3390/vetsci13060522)
Supplement: Supplementary file 1 [file vetsci-13-00522-s001.zip › Sup files/TableS4_Seropositivity_Chi2xlsx.xlsx]

## Sheet: Sheet1
Table S4: Seasonal variation of seropositivity rates: Ch2 tests
Allergens	Chi2	P value	Significance		Allergens	P value	Significance	Comparisons		Allergens	P value	Significance	Comparisons
Tree Pollens					Categories					Tree Pollens
Aln g 1	14.0643	0.00281886	**		Trees	0.128425	ns	Summer-Spring		Aln g 1	1	ns	Summer-Spring
Bet v 1	8.29683	0.0402594	*		Trees	< 0,0001	***	Autumn-Spring			0.904725	ns	Autumn-Spring
Fag s 1	461.737	< 0,0001	***		Trees	< 0,0001	***	Winter-Spring			0.0109252	*	Winter-Spring
Pla a 2	1.91216	0.590836	ns		Trees	< 0,0001	***	Autumn-Summer			0.740029	ns	Autumn-Summer
Grass Pollens					Trees	< 0,0001	***	Winter-Summer			0.00264541	**	Winter-Summer
Dac g	3.75122	0.289611	ns		Trees	< 0,0001	***	Winter-Autumn			0.00737526	**	Winter-Autumn
Phl p 1	9.7532	0.0207848	*		Grasses	0.395178	ns	Summer-Spring		Bet v 1	0.797166	ns	Summer-Spring
Sec c_pollen	6.00166	0.11153	ns		Grasses	0.998452	ns	Autumn-Spring		Bet v 1	0.797166	ns	Autumn-Spring
Weed Pollens					Grasses	0.998452	ns	Winter-Spring		Bet v 1	0.256645	ns	Winter-Spring
Amb a	177.432	< 0,0001	***		Grasses	0.130202	ns	Autumn-Summer		Bet v 1	0.256645	ns	Autumn-Summer
Par j 2	0.134031	0.987462	ns		Grasses	0.0537133	ns	Winter-Summer		Bet v 1	0.0429385	*	Winter-Summer
Rum a_Rum c	0.604034	0.895508	ns		Grasses	0.639062	ns	Winter-Autumn		Bet v 1	0.256645	ns	Winter-Autumn
Sal k	110.671	< 0,0001	***		Weeds	0.804044	ns	Summer-Spring		Fag s 1	0.0688854	ns	Summer-Spring
House Dust Mites					Weeds	< 0,0001	***	Autumn-Spring		Fag s 1	< 0,0001	***	Autumn-Spring
Der f	280.495	< 0,0001	***		Weeds	< 0,0001	***	Winter-Spring		Fag s 1	< 0,0001	***	Winter-Spring
Der p	26.4564	< 0,0001	***		Weeds	< 0,0001	***	Autumn-Summer		Fag s 1	< 0,0001	***	Autumn-Summer
Der f 1	72.8056	< 0,0001	***		Weeds	< 0,0001	***	Winter-Summer		Fag s 1	< 0,0001	***	Winter-Summer
Der f 2	9.30782	0.0254662	*		Weeds	< 0,0001	ns	Winter-Autumn		Fag s 1	< 0,0001	***	Winter-Autumn
Storage Mites					HDM	0.0769161	ns	Summer-Spring		Pla a 2	1	ns	Summer-Spring
Aca s	28.1132	< 0,0001	***		House_Dust_Mites	< 0,0001	***	Autumn-Spring		Pla a 2	1	ns	Autumn-Spring
Tyr p	52.3378	< 0,0001	***		House_Dust_Mites	< 0,0001	***	Winter-Spring		Pla a 2	1	ns	Winter-Spring
Tyr p 2	366.432	< 0,0001	***		House_Dust_Mites	< 0,0001	***	Autumn-Summer		Pla a 2	1	ns	Autumn-Summer
					House_Dust_Mites	< 0,0001	***	Winter-Summer		Pla a 2	1	ns	Winter-Summer
Categories					House_Dust_Mites	< 0,0001	***	Winter-Autumn		Pla a 2	1	ns	Winter-Autumn
Trees	368.51	< 0,0001	***		SM	0.365618	ns	Summer-Spring		Grass Pollens
Grasses	9.20289	0.0267115	*		Storage_Mites	< 0,0001	***	Autumn-Spring		Dac g	1	ns	Summer-Spring
Weeds	104.502	< 0,0001	***		Storage_Mites	< 0,0001	***	Winter-Spring		Dac g	0.672244	ns	Autumn-Spring
HDM	244.814	< 0,0001	***		Storage_Mites	< 0,0001	***	Autumn-Summer		Dac g	0.667596	ns	Winter-Spring
SM	86.059	< 0,0001	***		Storage_Mites	< 0,0001	***	Winter-Summer		Dac g	0.667596	ns	Autumn-Summer
					Storage_Mites	0.156411	ns	Winter-Autumn		Dac g	0.667596	ns	Winter-Summer
Abbreviations: HDM: house dust mites; SM: storage mites										Dac g	1	ns	Winter-Autumn
Significance levels: ns: not significant; *: P < 0,05; **: P < 0,01; ***: P: < 0,001										Phl p 1	0.304466	ns	Summer-Spring
										Phl p 1	0.865335	ns	Autumn-Spring
										Phl p 1	1	ns	Winter-Spring
										Phl p 1	0.227167	ns	Autumn-Summer
										Phl p 1	0.0483918	*	Winter-Summer
										Phl p 1	0.427472	ns	Winter-Autumn
										Sec c_pollen	0.687057	ns	Summer-Spring
										Sec c_pollen	1	ns	Autumn-Spring
										Sec c_pollen	1	ns	Winter-Spring
										Sec c_pollen	0.297983	ns	Autumn-Summer
										Sec c_pollen	0.433875	ns	Winter-Summer
										Sec c_pollen	1	ns	Winter-Autumn
										Weed Pollens
										Amb a	0.904951	ns	Summer-Spring
										Amb a	< 0,0001	***	Autumn-Spring
										Amb a	< 0,0001	***	Winter-Spring
										Amb a	< 0,0001	***	Autumn-Summer
										Amb a	< 0,0001	***	Winter-Summer
										Amb a	0.398348	ns	Winter-Autumn
										Par j 2	1	ns	Summer-Spring
										Par j 2	1	ns	Autumn-Spring
										Par j 2	1	ns	Winter-Spring
										Par j 2	1	ns	Autumn-Summer
										Par j 2	1	ns	Winter-Summer
										Par j 2	1	ns	Winter-Autumn
										Rum a_Rum c	1	ns	Summer-Spring
										Rum a_Rum c	1	ns	Autumn-Spring
										Rum a_Rum c	1	ns	Winter-Spring
										Rum a_Rum c	1	ns	Autumn-Summer
										Rum a_Rum c	1	ns	Winter-Summer
										Rum a_Rum c	1	ns	Winter-Autumn
										Sal k	0.397334	ns	Summer-Spring
										Sal k	< 0,0001	***	Autumn-Spring
										Sal k	< 0,0001	***	Winter-Spring
										Sal k	< 0,0001	***	Autumn-Summer
										Sal k	< 0,0001	***	Winter-Summer
										Sal k	0.835087	ns	Winter-Autumn
										House Dust Mites
										Der f	0.167897	ns	Summer-Spring
										Der f	< 0,0001	***	Autumn-Spring
										Der f	< 0,0001	***	Winter-Spring
										Der f	< 0,0001	***	Autumn-Summer
										Der f	< 0,0001	***	Winter-Summer
										Der f	< 0,0001	***	Winter-Autumn
										Der p	0.407219	ns	Summer-Spring
										Der p	0.526825	ns	Autumn-Spring
										Der p	0.037518	*	Winter-Spring
										Der p	0.599463	ns	Autumn-Summer
										Der p	< 0,0001	***	Winter-Summer
										Der p	< 0,0001	***	Winter-Autumn
										Der f 1	0.000866502	***	Summer-Spring
										Der f 1	1	ns	Autumn-Spring
										Der f 1	0.476771	ns	Winter-Spring
										Der f 1	< 0,0001	***	Autumn-Summer
										Der f 1	< 0,0001	***	Winter-Summer
										Der f 1	0.276887	ns	Winter-Autumn
										Der f 2	0.406978	ns	Summer-Spring
										Der f 2	0.892219	ns	Autumn-Spring
										Der f 2	0.362667	ns	Winter-Spring
										Der f 2	0.107018	ns	Autumn-Summer
										Der f 2	0.892219	ns	Winter-Summer
										Der f 2	0.0753421	ns	Winter-Autumn
										Storage Mites
										Aca s	0.372544	ns	Summer-Spring
										Aca s	0.989957	ns	Autumn-Spring
										Aca s	0.0142163	*	Winter-Spring
										Aca s	0.195732	ns	Autumn-Summer
										Aca s	< 0,0001	***	Winter-Summer
										Aca s	0.00011791	***	Winter-Autumn
										Tyr p	0.16023	ns	Summer-Spring
										Tyr p	0.000565143	***	Autumn-Spring
										Tyr p	< 0,0001	***	Winter-Spring
										Tyr p	0.00136415	**	Autumn-Summer
										Tyr p	2.68886e-08	***	Winter-Summer
										Tyr p	0.00136415	**	Winter-Autumn
										Tyr p 2	0.595766	ns	Summer-Spring
										Tyr p 2	< 0,0001	***	Autumn-Spring
										Tyr p 2	< 0,0001	***	Winter-Spring
										Tyr p 2	< 0,0001	***	Autumn-Summer
										Tyr p 2	< 0,0001	***	Winter-Summer
										Tyr p 2	0.0390833	*	Winter-Autumn
